# Supplementary material for: Impaired arousal in rat pups with prenatal alcohol exposure is modulated by GABAergic mechanisms
Source: Physiol Rep. 2015 Jun 9;3(6):e12424. doi: 10.14814/phy2.12424 (PMC4510626; doi:10.14814/phy2.12424)
Supplement: Supplementary file 1 [file phy20003-e12424-sd1.xls]

## Sheet: corticosterone
					Corticosterone levels measured by ELISA in P19 ETOH and PF pups during 5 conditions: baseline, chamber, hypoxia, presurgery and surgery.
pup#	group	condition	corticosterone level
1	PF	baseline	26.1874
2	PF	baseline	34.7268
3	PF	baseline	4.03953
4	PF	baseline	26.7916
5	PF	baseline	33.2066
6	PF	baseline	76.3585
1	PF	chamber	209.859
2	PF	chamber	63.5496
3	PF	chamber	111.091
4	PF	chamber	188.829
5	PF	chamber	141.878
6	PF	chamber	205.476
7	PF	chamber	253.708
1	PF	hypoxia	47.3448
2	PF	hypoxia	221.225
3	PF	hypoxia	194.909
4	PF	hypoxia	218.904
5	PF	hypoxia	144.921
6	PF	hypoxia	26.4879
1	PF	presurgery	44.7381
2	PF	presurgery	51.0414
3	PF	presurgery	17.4737
4	PF	presurgery	13.6174
5	PF	presurgery	45.7315
6	PF	presurgery	133.036
1	PF	surgery	193.582
2	PF	surgery	438.217
3	PF	surgery	540.545
4	PF	surgery	736.489
5	PF	surgery	546.549
1	ETOH	baseline	74.731
2	ETOH	baseline	45.81
3	ETOH	baseline	32.8364
4	ETOH	baseline	111.091
5	ETOH	baseline	76.3585
6	ETOH	baseline	8.73358
1	ETOH	chamber	251.05
2	ETOH	chamber	306.611
3	ETOH	chamber	214.334
4	ETOH	chamber	245.816
5	ETOH	chamber	179.109
6	ETOH	chamber	190.835
1	ETOH	hypoxia	326.571
2	ETOH	hypoxia	374.35
3	ETOH	hypoxia	306.611
4	ETOH	hypoxia	264.621
5	ETOH	hypoxia	199.07
6	ETOH	hypoxia	223.571
1	ETOH	presurgery	100.989
2	ETOH	presurgery	80.1323
3	ETOH	presurgery	52.7522
4	ETOH	presurgery	131.577
5	ETOH	presurgery	97.7054
6	ETOH	presurgery	38.3668
1	ETOH	surgery	712.479
2	ETOH	surgery	630.952
3	ETOH	surgery	728.397
4	ETOH	surgery	494.828
5	ETOH	surgery	689.253
