# Supplementary material for: Impaired arousal in rat pups with prenatal alcohol exposure is modulated by GABAergic mechanisms
Source: Physiol Rep. 2015 Jun 9;3(6):e12424. doi: 10.14814/phy2.12424 (PMC4510626; doi:10.14814/phy2.12424)
Supplement: Supplementary file 2 [file phy20003-e12424-sd2.xlsx]

## Sheet: Arousal latency
Arousal latencies measured during each trial at 3 ages (P5, P15 and P21) in the 2 groups (CONTROL and ETOH)
group	age	pup #	trial	arousal latency (s)
CONTROL	P5	1	1	35.395
CONTROL	P5	1	2	40.0875
CONTROL	P5	1	3	40.5975
CONTROL	P5	1	4	32.145
CONTROL	P5	2	1	32.775
CONTROL	P5	2	2	40.8875
CONTROL	P5	2	3	18.75
CONTROL	P5	2	4	37.725
CONTROL	P5	3	1	59.7
CONTROL	P5	3	2	72.2
CONTROL	P5	3	3	37.35
CONTROL	P5	3	4	57.825
CONTROL	P5	4	1	30.1375
CONTROL	P5	4	2	47.6875
CONTROL	P5	4	3	56.7375
CONTROL	P5	4	4	55.9875
CONTROL	P5	5	1	21.975
CONTROL	P5	5	2	61.975
CONTROL	P5	5	3	79.2
CONTROL	P5	5	4	77.9375
CONTROL	P5	6	1	36.125
CONTROL	P5	6	2	36.925
CONTROL	P5	6	3	37.925
CONTROL	P5	6	4	27.575
CONTROL	P5	9	1	41.7
CONTROL	P5	9	2	34.25
CONTROL	P5	9	3	16.1
CONTROL	P5	9	4	39.225
CONTROL	P5	10	1	29.225
CONTROL	P5	10	2	44.675
CONTROL	P5	10	3	51.3625
CONTROL	P5	10	4	51.875
CONTROL	P5	12	1	28.5875
CONTROL	P5	12	2	41.8875
CONTROL	P5	12	3	22.4875
CONTROL	P5	12	4	38.975
CONTROL	P5	13	1	26.775
CONTROL	P5	13	2	47.925
CONTROL	P5	13	3	36.85
CONTROL	P5	13	4	49.05
CONTROL	P5	14	1	70.6375
CONTROL	P5	14	2	45.9375
CONTROL	P5	14	3	41.6375
CONTROL	P5	14	4	38.3375
CONTROL	P5	15	1	68.35
CONTROL	P5	15	2	77.7
CONTROL	P5	15	3	70
CONTROL	P5	15	4	67.85
CONTROL	P5	16	1	53.3875
CONTROL	P5	16	2	62.6375
CONTROL	P5	16	3	47.3375
CONTROL	P5	16	4	49.1875
CONTROL	P5	17	1	40.025
CONTROL	P5	17	2	64.375
CONTROL	P5	17	3	50.025
CONTROL	P5	17	4	58.7875
CONTROL	P5	18	1	45.375
CONTROL	P5	18	2	56.725
CONTROL	P5	18	3	29.8375
CONTROL	P5	18	4	42.275
CONTROL	P5	19	1	34.9375
CONTROL	P5	19	2	82.575
CONTROL	P5	19	3	43.425
CONTROL	P5	19	4	27.175
CONTROL	P5	20	1	12.275
CONTROL	P5	20	2	42.7875
CONTROL	P5	20	3	33.425
CONTROL	P5	20	4	45.425
CONTROL	P5	21	1	37.625
CONTROL	P5	21	2	40.275
CONTROL	P5	21	3	28.35
CONTROL	P5	21	4	38.225
CONTROL	P5	22	1	23.9875
CONTROL	P5	22	2	15.075
CONTROL	P5	22	3	26.2375
CONTROL	P5	22	4	34.3875
CONTROL	P5	35	1	22.7617
CONTROL	P5	35	2	28.3752
CONTROL	P5	35	3	28.5002
CONTROL	P5	35	4	29.3752
CONTROL	P5	36	1	22.7617
CONTROL	P5	36	2	20.6253
CONTROL	P5	36	3	23.2503
CONTROL	P5	36	4	18.0003
CONTROL	P5	37	1	20.6253
CONTROL	P5	37	2	29.3336
CONTROL	P5	37	3	23.7502
CONTROL	P5	37	4	23.2502
CONTROL	P5	38	1	18.2503
CONTROL	P5	38	2	25.6253
CONTROL	P5	38	3	20.0003
CONTROL	P5	38	4	24.7503
CONTROL	P5	39	1	22.0003
CONTROL	P5	39	2	23.2503
CONTROL	P5	39	3	27.3753
CONTROL	P5	39	4	24.1253
CONTROL	P5	40	1	32.5003
CONTROL	P5	40	2	32.2503
CONTROL	P5	40	3	29.9065
CONTROL	P5	40	4	31.2503
CONTROL	P5	41	1	27.7503
CONTROL	P5	41	2	27.0003
CONTROL	P5	41	3	29.7503
CONTROL	P5	41	4	39.7503
CONTROL	P5	42	1	19.8753
CONTROL	P5	42	2	26.2503
CONTROL	P5	42	3	27.2503
CONTROL	P5	42	4	23.1253
CONTROL	P5	43	1	15.8753
CONTROL	P5	43	2	22.3753
CONTROL	P5	43	3	23.7503
CONTROL	P5	43	4	19.6253
CONTROL	P5	44	1	23.0003
CONTROL	P5	44	2	31.7503
CONTROL	P5	44	3	32.2503
CONTROL	P5	44	4	33.5002
CONTROL	P5	45	1	21.5003
CONTROL	P5	45	2	28.7503
CONTROL	P5	45	3	29.5003
CONTROL	P5	45	4	33.9503
CONTROL	P5	46	1	14.7503
CONTROL	P5	46	2	49.7503
CONTROL	P5	46	3	43.7503
CONTROL	P5	46	4	45.5003
CONTROL	P5	47	1	29.5003
CONTROL	P5	47	2	27.0003
CONTROL	P5	47	3	53.0003
CONTROL	P5	47	4	62.5003
CONTROL	P5	48	1	33.0003
CONTROL	P5	48	2	29.0003
CONTROL	P5	48	3	44.0003
CONTROL	P5	48	4	37.5003
CONTROL	P5	49	1	26.5003
CONTROL	P5	49	2	33.4003
CONTROL	P5	49	3	55.0003
CONTROL	P5	49	4	56.0003
CONTROL	P5	50	1	34.5003
CONTROL	P5	50	2	32.0003
CONTROL	P5	50	3	35.0003
CONTROL	P5	50	4	43.5003
CONTROL	P5	51	1	27.5003
CONTROL	P5	51	2	49.5003
CONTROL	P5	51	3	36.5003
CONTROL	P5	51	4	45.0003
CONTROL	P5	52	1	26.5003
CONTROL	P5	52	2	29.5003
CONTROL	P5	52	3	35.5003
CONTROL	P5	52	4	38.5003
CONTROL	P5	53	1	24.5003
CONTROL	P5	53	2	53.0003
CONTROL	P5	53	3	45.0003
CONTROL	P5	53	4	37.5003
CONTROL	P5	54	1	26.5003
CONTROL	P5	54	2	39.0003
CONTROL	P5	54	3	21.0003
CONTROL	P5	54	4	26.5003
CONTROL	P5	55	1	27.0003
CONTROL	P5	55	2	30.5003
CONTROL	P5	55	3	27.5003
CONTROL	P5	55	4	27.5003
CONTROL	P5	56	1	21.5002
CONTROL	P5	56	2	37.5002
CONTROL	P5	56	3	36.0002
CONTROL	P5	56	4	35.5002
CONTROL	P5	57	1	35.5003
CONTROL	P5	57	2	39.5003
CONTROL	P5	57	3	30.0003
CONTROL	P5	57	4	38.6114
CONTROL	P5	58	1	28.5003
CONTROL	P5	58	2	36.0003
CONTROL	P5	58	3	49.5003
CONTROL	P5	58	4	44.5003
CONTROL	P5	59	1	34.0003
CONTROL	P5	59	2	24.0003
CONTROL	P5	59	3	39.0003
CONTROL	P5	59	4	20.5003
CONTROL	P5	60	1	25.0003
CONTROL	P5	60	2	31.0003
CONTROL	P5	60	3	43.5003
CONTROL	P5	60	4	54.5003
CONTROL	P5	61	1	22.5003
CONTROL	P5	61	2	27.0003
CONTROL	P5	61	3	33.0003
CONTROL	P5	61	4	37.0003
CONTROL	P5	62	1	40.0003
CONTROL	P5	62	2	32.5003
CONTROL	P5	62	3	38.5003
CONTROL	P5	62	4	31.5003
CONTROL	P5	63	1	23.0003
CONTROL	P5	63	2	28.0003
CONTROL	P5	63	3	27.5003
CONTROL	P5	63	4	34.5003
CONTROL	P5	64	1	24.5003
CONTROL	P5	64	2	32.5003
CONTROL	P5	64	3	48.5003
CONTROL	P5	64	4	57.0003
CONTROL	P5	65	1	35.5003
CONTROL	P5	65	2	38.5003
CONTROL	P5	65	3	39.5003
CONTROL	P5	65	4	32.5003
CONTROL	P5	66	1	22.5003
CONTROL	P5	66	2	25.0003
CONTROL	P5	66	3	20.5003
CONTROL	P5	66	4	26.5003
CONTROL	P5	67	1	25.0003
CONTROL	P5	67	2	36.0003
CONTROL	P5	67	3	25.5002
CONTROL	P5	67	4	44.0002
CONTROL	P5	68	1	25.5003
CONTROL	P5	68	2	28.5003
CONTROL	P5	68	3	32.0003
CONTROL	P5	68	4	28.0003
CONTROL	P5	69	1	25.0003
CONTROL	P5	69	2	25.0003
CONTROL	P5	69	3	28.5003
CONTROL	P5	69	4	27.0003
CONTROL	P5	70	1	28.0003
CONTROL	P5	70	2	26.5003
CONTROL	P5	70	3	38.5003
CONTROL	P5	70	4	30.0003
CONTROL	P15	1	1	59.8947
CONTROL	P15	1	2	45.6875
CONTROL	P15	1	3	15.575
CONTROL	P15	1	4	46.5375
CONTROL	P15	2	1	58.1
CONTROL	P15	2	2	42.3
CONTROL	P15	2	3	34.375
CONTROL	P15	2	4	24.475
CONTROL	P15	3	1	61.225
CONTROL	P15	3	2	70.775
CONTROL	P15	3	3	70.725
CONTROL	P15	3	4	80.625
CONTROL	P15	4	1	22.4875
CONTROL	P15	4	2	38.175
CONTROL	P15	4	3	32.675
CONTROL	P15	4	4	14.425
CONTROL	P15	5	1	27.55
CONTROL	P15	5	2	22.2375
CONTROL	P15	5	3	43.8375
CONTROL	P15	5	4	54.8375
CONTROL	P15	6	1	36.5875
CONTROL	P15	6	2	65.725
CONTROL	P15	6	3	9.6875
CONTROL	P15	6	4	30.125
CONTROL	P15	9	1	66.525
CONTROL	P15	9	2	9.6875
CONTROL	P15	9	3	50.575
CONTROL	P15	9	4	24.975
CONTROL	P15	10	1	60.625
CONTROL	P15	10	2	26.425
CONTROL	P15	10	3	45.175
CONTROL	P15	10	4	28.325
CONTROL	P15	12	1	57.825
CONTROL	P15	12	2	13.8375
CONTROL	P15	12	3	82.575
CONTROL	P15	12	4	82.575
CONTROL	P15	13	1	17.8875
CONTROL	P15	13	2	43.5375
CONTROL	P15	13	3	34.425
CONTROL	P15	13	4
CONTROL	P15	14	1	9.6875
CONTROL	P15	14	2	21.45
CONTROL	P15	14	3	27.425
CONTROL	P15	14	4	25.125
CONTROL	P15	15	1	9.6875
CONTROL	P15	15	2	34.85
CONTROL	P15	15	3	32.15
CONTROL	P15	15	4	82.575
CONTROL	P15	16	1	9.6875
CONTROL	P15	16	2	17.3875
CONTROL	P15	16	3	42.045
CONTROL	P15	16	4	32.375
CONTROL	P15	17	1	9.6875
CONTROL	P15	17	2	18.425
CONTROL	P15	17	3	33.125
CONTROL	P15	17	4	38.125
CONTROL	P15	18	1	12.725
CONTROL	P15	18	2	11.1875
CONTROL	P15	18	3	41.875
CONTROL	P15	18	4	9.6875
CONTROL	P15	19	1	43.6375
CONTROL	P15	19	2	40.6375
CONTROL	P15	19	3	39.7375
CONTROL	P15	19	4	77.375
CONTROL	P15	20	1	40.6875
CONTROL	P15	20	2	74.425
CONTROL	P15	20	3	24.1375
CONTROL	P15	20	4	61.1
CONTROL	P15	21	1	64.0875
CONTROL	P15	21	2	82.575
CONTROL	P15	21	3	82.575
CONTROL	P15	21	4	9.6875
CONTROL	P15	22	1	23.325
CONTROL	P15	22	2	28.5875
CONTROL	P15	22	3	33.2375
CONTROL	P15	22	4	45.9875
CONTROL	P15	35	1	18.0003
CONTROL	P15	35	2	29.5003
CONTROL	P15	35	3	28.2503
CONTROL	P15	35	4	49.6349
CONTROL	P15	36	1	21.7503
CONTROL	P15	36	2	21.2503
CONTROL	P15	36	3	20.7503
CONTROL	P15	36	4	35.0003
CONTROL	P15	37	1	13.5003
CONTROL	P15	37	2	20.0003
CONTROL	P15	37	3	23.2503
CONTROL	P15	37	4	30.7503
CONTROL	P15	38	1	35.7503
CONTROL	P15	38	2	37.7503
CONTROL	P15	38	3	48.0003
CONTROL	P15	38	4	48.2503
CONTROL	P15	39	1	35.0003
CONTROL	P15	39	2	47.0003
CONTROL	P15	39	3	38.2503
CONTROL	P15	39	4	49.6844
CONTROL	P15	40	1	27.7914
CONTROL	P15	40	2	29.5003
CONTROL	P15	40	3	51.5003
CONTROL	P15	40	4	59.5003
CONTROL	P15	41	1	26.0003
CONTROL	P15	41	2	48.0003
CONTROL	P15	41	3	42.7503
CONTROL	P15	41	4	46.5003
CONTROL	P15	42	1	18.2503
CONTROL	P15	42	2	22.0003
CONTROL	P15	42	3	28.2503
CONTROL	P15	42	4	28.7503
CONTROL	P15	43	1	36.5003
CONTROL	P15	43	2	53.0003
CONTROL	P15	43	3	58.2503
CONTROL	P15	43	4	53.2503
CONTROL	P15	44	1	23.0003
CONTROL	P15	44	2	37.2503
CONTROL	P15	44	3	62.5003
CONTROL	P15	44	4	67.7503
CONTROL	P15	45	1	36.0003
CONTROL	P15	45	2	20.0003
CONTROL	P15	45	3	51.7503
CONTROL	P15	45	4	49.6844
CONTROL	P15	46	1	25.2503
CONTROL	P15	46	2	42.5003
CONTROL	P15	46	3	62.7503
CONTROL	P15	46	4	49.6844
CONTROL	P15	47	1	34.5003
CONTROL	P15	47	2	48.0003
CONTROL	P15	47	3	39.0003
CONTROL	P15	47	4	59.5003
CONTROL	P15	48	1	22.0003
CONTROL	P15	48	2	36.5003
CONTROL	P15	48	3	48.0003
CONTROL	P15	48	4	31.0003
CONTROL	P15	49	1
CONTROL	P15	49	2
CONTROL	P15	49	3
CONTROL	P15	49	4
CONTROL	P15	51	1
CONTROL	P15	51	2
CONTROL	P15	51	3
CONTROL	P15	51	4
CONTROL	P15	53	1	26.5002
CONTROL	P15	53	2	29.0002
CONTROL	P15	53	3	20.5002
CONTROL	P15	53	4	26.5002
CONTROL	P15	54	1	32.5003
CONTROL	P15	54	2	39.5003
CONTROL	P15	54	3	41.0003
CONTROL	P15	54	4	34.0003
CONTROL	P15	55	1	39.0002
CONTROL	P15	55	2	28.0002
CONTROL	P15	55	3	40.5002
CONTROL	P15	55	4	34.5002
CONTROL	P15	56	1	23.5003
CONTROL	P15	56	2	34.0003
CONTROL	P15	56	3	38.0003
CONTROL	P15	56	4	45.5003
CONTROL	P15	50	1
CONTROL	P15	50	2
CONTROL	P15	50	3
CONTROL	P15	50	4
CONTROL	P15	57	1	31.5002
CONTROL	P15	57	2	35.0002
CONTROL	P15	57	3	34.5002
CONTROL	P15	57	4	62.5002
CONTROL	P15	58	1	29.0003
CONTROL	P15	58	2	49.5003
CONTROL	P15	58	3	27.5003
CONTROL	P15	58	4	38.5003
CONTROL	P15	52	1
CONTROL	P15	52	2
CONTROL	P15	52	3
CONTROL	P15	52	4
CONTROL	P15	59	1	25.5003
CONTROL	P15	59	2	31.5003
CONTROL	P15	59	3	49.0003
CONTROL	P15	59	4	41.0003
CONTROL	P15	60	1	30.5003
CONTROL	P15	60	2	26.5003
CONTROL	P15	60	3	53.5003
CONTROL	P15	60	4	31.0003
CONTROL	P15	61	1	35.5002
CONTROL	P15	61	2	34.5002
CONTROL	P15	61	3	33.0002
CONTROL	P15	61	4	50.0002
CONTROL	P15	62	1
CONTROL	P15	62	2
CONTROL	P15	62	3
CONTROL	P15	62	4
CONTROL	P15	63	1	32.0003
CONTROL	P15	63	2	40.5003
CONTROL	P15	63	3	47.5003
CONTROL	P15	63	4	41.0003
CONTROL	P15	64	1
CONTROL	P15	64	2
CONTROL	P15	64	3
CONTROL	P15	64	4
CONTROL	P15	65	1	27.5003
CONTROL	P15	65	2	43.5003
CONTROL	P15	65	3	30.5003
CONTROL	P15	65	4	37.5003
CONTROL	P15	66	1	25.5003
CONTROL	P15	66	2	26.5003
CONTROL	P15	66	3	24.0003
CONTROL	P15	66	4	40.5003
CONTROL	P15	67	1	33.0003
CONTROL	P15	67	2	29.5003
CONTROL	P15	67	3	42.5003
CONTROL	P15	67	4	37.0003
CONTROL	P15	68	1	35.0003
CONTROL	P15	68	2	24.5003
CONTROL	P15	68	3	34.0003
CONTROL	P15	68	4	31.0003
CONTROL	P15	69	1	26.0003
CONTROL	P15	69	2	30.5003
CONTROL	P15	69	3	28.0003
CONTROL	P15	69	4	54.5003
CONTROL	P15	70	1	23.5003
CONTROL	P15	70	2	19.0002
CONTROL	P15	70	3	23.5002
CONTROL	P15	70	4	34.5002
CONTROL	P21	1	1	9.6875
CONTROL	P21	1	2	33.8375
CONTROL	P21	1	3	37.1375
CONTROL	P21	1	4	62.575
CONTROL	P21	2	1	33.7375
CONTROL	P21	2	2	63.3875
CONTROL	P21	2	3	82.4875
CONTROL	P21	2	4	37.7875
CONTROL	P21	3	1	50.675
CONTROL	P21	3	2	57.05
CONTROL	P21	3	3	63.225
CONTROL	P21	3	4	31.05
CONTROL	P21	4	1	15.1875
CONTROL	P21	4	2	24.825
CONTROL	P21	4	3	21.6875
CONTROL	P21	4	4	44.7875
CONTROL	P21	5	1	27.6875
CONTROL	P21	5	2	18.375
CONTROL	P21	5	3	48.175
CONTROL	P21	5	4	28.825
CONTROL	P21	6	1	41
CONTROL	P21	6	2	38.775
CONTROL	P21	6	3	32.175
CONTROL	P21	6	4	23.275
CONTROL	P21	9	1	19.5375
CONTROL	P21	9	2	75.3
CONTROL	P21	9	3	82.575
CONTROL	P21	9	4
CONTROL	P21	10	1	61.475
CONTROL	P21	10	2	53.8875
CONTROL	P21	10	3	47.3875
CONTROL	P21	10	4	69.875
CONTROL	P21	12	1	22.9375
CONTROL	P21	12	2	30.125
CONTROL	P21	12	3	82.575
CONTROL	P21	12	4
CONTROL	P21	13	1	34.625
CONTROL	P21	13	2	37.725
CONTROL	P21	13	3	43.5375
CONTROL	P21	13	4	54.9875
CONTROL	P21	14	1	10.0875
CONTROL	P21	14	2	32.175
CONTROL	P21	14	3	51.8375
CONTROL	P21	14	4	40.8875
CONTROL	P21	15	1	16.625
CONTROL	P21	15	2	25.35
CONTROL	P21	15	3	11.95
CONTROL	P21	15	4	16.375
CONTROL	P21	16	1	14.1375
CONTROL	P21	16	2	32.0375
CONTROL	P21	16	3	33.4875
CONTROL	P21	16	4	43.4375
CONTROL	P21	17	1	36.5
CONTROL	P21	17	2	49.325
CONTROL	P21	17	3	14.2375
CONTROL	P21	17	4	28.225
CONTROL	P21	18	1	12.125
CONTROL	P21	18	2	21.475
CONTROL	P21	18	3	26.875
CONTROL	P21	18	4	27.075
CONTROL	P21	19	1	9.6875
CONTROL	P21	19	2	23.875
CONTROL	P21	19	3	24.2875
CONTROL	P21	19	4	9.6875
CONTROL	P21	20	1	32.7375
CONTROL	P21	20	2	38.2875
CONTROL	P21	20	3	42.4375
CONTROL	P21	20	4	37.075
CONTROL	P21	21	1	9.6875
CONTROL	P21	21	2	51.125
CONTROL	P21	21	3	35.025
CONTROL	P21	21	4	81.525
CONTROL	P21	22	1	9.6875
CONTROL	P21	22	2	59.4875
CONTROL	P21	22	3	74.325
CONTROL	P21	22	4	64.775
CONTROL	P21	35	1	33.0003
CONTROL	P21	35	2	34.0003
CONTROL	P21	35	3	36.2503
CONTROL	P21	35	4	39.2503
CONTROL	P21	36	1	23.5003
CONTROL	P21	36	2	30.2503
CONTROL	P21	36	3	26.2503
CONTROL	P21	36	4	51.5836
CONTROL	P21	37	1	23.5003
CONTROL	P21	37	2	31.2957
CONTROL	P21	37	3	24.2503
CONTROL	P21	37	4	46.2503
CONTROL	P21	38	1	21.5003
CONTROL	P21	38	2	18.5003
CONTROL	P21	38	3	27.2503
CONTROL	P21	38	4	45.7503
CONTROL	P21	39	1	22.7503
CONTROL	P21	39	2	25.7503
CONTROL	P21	39	3	27.0003
CONTROL	P21	39	4	51.5836
CONTROL	P21	40	1	18.0003
CONTROL	P21	40	2	58.2503
CONTROL	P21	40	3	62.2503
CONTROL	P21	40	4	83.2503
CONTROL	P21	41	1	23.0003
CONTROL	P21	41	2	35.7503
CONTROL	P21	41	3	56.2503
CONTROL	P21	41	4	65.2502
CONTROL	P21	42	1	23.0002
CONTROL	P21	42	2	36.0002
CONTROL	P21	42	3	35.7502
CONTROL	P21	42	4	51.5836
CONTROL	P21	43	1	21.2503
CONTROL	P21	43	2	32.7503
CONTROL	P21	43	3	28.0003
CONTROL	P21	43	4	27.5003
CONTROL	P21	44	1	32.5003
CONTROL	P21	44	2	23.5003
CONTROL	P21	44	3	39.5003
CONTROL	P21	44	4	30.0003
CONTROL	P21	45	1	25.5003
CONTROL	P21	45	2	23.5003
CONTROL	P21	45	3	45.2503
CONTROL	P21	45	4	63.2503
CONTROL	P21	46	1	23.0003
CONTROL	P21	46	2	26.0003
CONTROL	P21	46	3	27.0003
CONTROL	P21	46	4	63.7503
CONTROL	P21	47	1	22.0003
CONTROL	P21	47	2	32.5003
CONTROL	P21	47	3	27.5003
CONTROL	P21	47	4	54.0003
CONTROL	P21	48	1	42.0003
CONTROL	P21	48	2	30.5003
CONTROL	P21	48	3	38.5003
CONTROL	P21	48	4	44.0003
CONTROL	P21	49	1
CONTROL	P21	49	2
CONTROL	P21	49	3
CONTROL	P21	49	4
CONTROL	P21	51	1
CONTROL	P21	51	2
CONTROL	P21	51	3
CONTROL	P21	51	4
CONTROL	P21	53	1	34.0003
CONTROL	P21	53	2	22.0003
CONTROL	P21	53	3	38.5003
CONTROL	P21	53	4	41.0003
CONTROL	P21	54	1	27.5003
CONTROL	P21	54	2	24.5003
CONTROL	P21	54	3	40.5003
CONTROL	P21	54	4	56.5003
CONTROL	P21	52	1
CONTROL	P21	52	2
CONTROL	P21	52	3
CONTROL	P21	52	4
CONTROL	P21	55	1	30.5003
CONTROL	P21	55	2	23.5003
CONTROL	P21	55	3	36.5003
CONTROL	P21	55	4	26.0003
CONTROL	P21	56	1	40.0003
CONTROL	P21	56	2	36.786
CONTROL	P21	56	3	43.0003
CONTROL	P21	56	4	51.0003
CONTROL	P21	57	1	25.0003
CONTROL	P21	57	2	35.5003
CONTROL	P21	57	3	27.5003
CONTROL	P21	57	4	40.5003
CONTROL	P21	50	1
CONTROL	P21	50	2
CONTROL	P21	50	3
CONTROL	P21	50	4
CONTROL	P21	58	1	25.5003
CONTROL	P21	58	2	27.5003
CONTROL	P21	58	3	27.5003
CONTROL	P21	58	4	36.0003
CONTROL	P21	59	1	23.0003
CONTROL	P21	59	2	36.0003
CONTROL	P21	59	3	31.0003
CONTROL	P21	59	4	30.5003
CONTROL	P21	60	1	24.5003
CONTROL	P21	60	2	47.5003
CONTROL	P21	60	3	42.5003
CONTROL	P21	60	4	66.0003
CONTROL	P21	61	1	28.0003
CONTROL	P21	61	2	39.0003
CONTROL	P21	61	3	34.5003
CONTROL	P21	61	4	23.5003
CONTROL	P21	62	1
CONTROL	P21	62	2
CONTROL	P21	62	3
CONTROL	P21	62	4
CONTROL	P21	63	1	29.0003
CONTROL	P21	63	2	42.5003
CONTROL	P21	63	3	35.5003
CONTROL	P21	63	4	40.0003
CONTROL	P21	64	1
CONTROL	P21	64	2
CONTROL	P21	64	3
CONTROL	P21	64	4
CONTROL	P21	65	1	24.0003
CONTROL	P21	65	2	29.5003
CONTROL	P21	65	3	21.0003
CONTROL	P21	65	4	27.0003
CONTROL	P21	66	1	24.0003
CONTROL	P21	66	2	41.5003
CONTROL	P21	66	3	32.0003
CONTROL	P21	66	4	25.0003
CONTROL	P21	67	1	24.5003
CONTROL	P21	67	2	22.0003
CONTROL	P21	67	3	27.5003
CONTROL	P21	67	4	28.5003
CONTROL	P21	68	1	28.0003
CONTROL	P21	68	2	27.0003
CONTROL	P21	68	3	42.0003
CONTROL	P21	68	4	38.5003
CONTROL	P21	69	1	44.5003
CONTROL	P21	69	2	46.0003
CONTROL	P21	69	3	45.5003
CONTROL	P21	69	4	26.0003
CONTROL	P21	70	1	21.5003
CONTROL	P21	70	2	42.0003
CONTROL	P21	70	3	52.5003
CONTROL	P21	70	4	41.0003
ETOH	P5	23	1	47.125
ETOH	P5	23	2	43.8875
ETOH	P5	23	3	53.6875
ETOH	P5	23	4	33.825
ETOH	P5	24	1	64.9875
ETOH	P5	24	2	70.525
ETOH	P5	24	3	71.175
ETOH	P5	24	4	63.025
ETOH	P5	25	1	41.625
ETOH	P5	25	2	43.35
ETOH	P5	25	3	30.225
ETOH	P5	25	4	25.9
ETOH	P5	26	1	37.3875
ETOH	P5	26	2	59.475
ETOH	P5	26	3	59.9375
ETOH	P5	26	4	61.025
ETOH	P5	27	1	11.125
ETOH	P5	27	2	42.875
ETOH	P5	27	3	35.175
ETOH	P5	27	4	35.5
ETOH	P5	28	1	42.075
ETOH	P5	28	2	64.125
ETOH	P5	28	3	52.95
ETOH	P5	28	4	59.125
ETOH	P5	29	1	28.05
ETOH	P5	29	2	37.825
ETOH	P5	29	3	29.6
ETOH	P5	29	4	39
ETOH	P5	30	1	25.85
ETOH	P5	30	2	36.95
ETOH	P5	30	3	24.625
ETOH	P5	30	4	41.875
ETOH	P5	31	1	35.875
ETOH	P5	31	2	45.375
ETOH	P5	31	3	35.025
ETOH	P5	31	4	43.875
ETOH	P5	32	1	29.9375
ETOH	P5	32	2	34.7375
ETOH	P5	32	3	31.2875
ETOH	P5	32	4	35.9875
ETOH	P5	33	1	34.575
ETOH	P5	33	2	58.625
ETOH	P5	33	3	23.8375
ETOH	P5	33	4	32.425
ETOH	P5	34	1	38.3875
ETOH	P5	34	2	31.3375
ETOH	P5	34	3	50.2
ETOH	P5	34	4	50.675
ETOH	P5	71	1	33.0003
ETOH	P5	71	2	48.0003
ETOH	P5	71	3	50.0003
ETOH	P5	71	4	39.0003
ETOH	P5	72	1	39.5003
ETOH	P5	72	2	91.0003
ETOH	P5	72	3	66.5003
ETOH	P5	72	4	104.5
ETOH	P5	73	1	33.0003
ETOH	P5	73	2	53.5003
ETOH	P5	73	3	38.9548
ETOH	P5	73	4	41.0003
ETOH	P5	74	1	17.0002
ETOH	P5	74	2	21.0002
ETOH	P5	74	3	57.0003
ETOH	P5	74	4	44.0002
ETOH	P5	75	1	24.5003
ETOH	P5	75	2	37.5003
ETOH	P5	75	3	47.5003
ETOH	P5	75	4	62.5003
ETOH	P5	76	1	34.5003
ETOH	P5	76	2	35.5003
ETOH	P5	76	3	33.0003
ETOH	P5	76	4	44.0003
ETOH	P5	77	1	34.5003
ETOH	P5	77	2	27.0003
ETOH	P5	77	3	43.5003
ETOH	P5	77	4	46.5003
ETOH	P5	78	1	23.0003
ETOH	P5	78	2	37.0003
ETOH	P5	78	3	58.5003
ETOH	P5	78	4	36.0003
ETOH	P5	79	1	28.0003
ETOH	P5	79	2	38.0003
ETOH	P5	79	3	39.0002
ETOH	P5	79	4	40.0003
ETOH	P5	80	1	27.0003
ETOH	P5	80	2	33.5003
ETOH	P5	80	3	29.5003
ETOH	P5	80	4	42.0003
ETOH	P5	81	1	25.5003
ETOH	P5	81	2	23.0003
ETOH	P5	81	3	43.5003
ETOH	P5	81	4	65.0003
ETOH	P5	82	1	24.0003
ETOH	P5	82	2	32.5003
ETOH	P5	82	3	42.5003
ETOH	P5	82	4	54.5003
ETOH	P5	83	1	21.5003
ETOH	P5	83	2	46.0003
ETOH	P5	83	3	34.0003
ETOH	P5	83	4	58.0003
ETOH	P5	84	1	38.5003
ETOH	P5	84	2	48.0003
ETOH	P5	84	3	30.0002
ETOH	P5	84	4	54.0003
ETOH	P5	85	1	28.0003
ETOH	P5	85	2	38.5003
ETOH	P5	85	3	41.5003
ETOH	P5	85	4	60.5003
ETOH	P5	86	1	25.0003
ETOH	P5	86	2	33.5003
ETOH	P5	86	3	44.0003
ETOH	P5	86	4	46.5003
ETOH	P5	87	1	28.0003
ETOH	P5	87	2	38.0003
ETOH	P5	87	3	26.0002
ETOH	P5	87	4	36.0003
ETOH	P5	88	1	30.5002
ETOH	P5	88	2	40.0002
ETOH	P5	88	3	27.0003
ETOH	P5	88	4	43.5002
ETOH	P5	89	1	25.0003
ETOH	P5	89	2	31.5003
ETOH	P5	89	3	33.5003
ETOH	P5	89	4	31.5003
ETOH	P5	90	1	22.0003
ETOH	P5	90	2	35.6366
ETOH	P5	90	3	40.0003
ETOH	P5	90	4	36.0003
ETOH	P5	91	1	21.0002
ETOH	P5	91	2	25.5002
ETOH	P5	91	3	43.0558
ETOH	P5	91	4	65.5002
ETOH	P5	92	1	36.0003
ETOH	P5	92	2	35.5003
ETOH	P5	92	3	29.5003
ETOH	P5	92	4	47.0003
ETOH	P15	23	1	56.9375
ETOH	P15	23	2	72.0875
ETOH	P15	23	3	38.8875
ETOH	P15	23	4	66.5375
ETOH	P15	24	1	12.975
ETOH	P15	24	2	48.825
ETOH	P15	24	3	30.275
ETOH	P15	24	4	37.825
ETOH	P15	25	1	18.5
ETOH	P15	25	2	59.575
ETOH	P15	25	3	36.925
ETOH	P15	25	4	56.3875
ETOH	P15	26	1	20.725
ETOH	P15	26	2	16.975
ETOH	P15	26	3	39.475
ETOH	P15	26	4	21.225
ETOH	P15	27	1	14.475
ETOH	P15	27	2	54.125
ETOH	P15	27	3	75.3875
ETOH	P15	27	4	56.225
ETOH	P15	28	1	20.625
ETOH	P15	28	2	58.475
ETOH	P15	28	3	59.175
ETOH	P15	28	4	54.475
ETOH	P15	29	1	9.6875
ETOH	P15	29	2	53.7875
ETOH	P15	29	3	37.375
ETOH	P15	29	4	35.825
ETOH	P15	30	1	22.175
ETOH	P15	30	2	22.3875
ETOH	P15	30	3	71.375
ETOH	P15	30	4	65.425
ETOH	P15	31	1	10.3875
ETOH	P15	31	2	29.7875
ETOH	P15	31	3	33.5875
ETOH	P15	31	4	31.5375
ETOH	P15	32	1	82.575
ETOH	P15	32	2	17.125
ETOH	P15	32	3	82.575
ETOH	P15	32	4	71.025
ETOH	P15	33	1	15.925
ETOH	P15	33	2	28.7
ETOH	P15	33	3	46.85
ETOH	P15	33	4	9.6875
ETOH	P15	34	1	27.55
ETOH	P15	34	2	61.8
ETOH	P15	34	3	82.575
ETOH	P15	34	4	60.1875
ETOH	P15	71	1	31.5003
ETOH	P15	71	2	72.0003
ETOH	P15	71	3	53.5003
ETOH	P15	71	4	55.0003
ETOH	P15	72	1	47.0003
ETOH	P15	72	2	38.0003
ETOH	P15	72	3	42.0003
ETOH	P15	72	4	46.0003
ETOH	P15	73	1
ETOH	P15	73	2
ETOH	P15	73	3	57.0003
ETOH	P15	73	4
ETOH	P15	74	1
ETOH	P15	74	2
ETOH	P15	74	3	37.0003
ETOH	P15	74	4
ETOH	P15	75	1	37.5003
ETOH	P15	75	2	54.5003
ETOH	P15	75	3	40.0003
ETOH	P15	75	4	72.0003
ETOH	P15	76	1	23.5003
ETOH	P15	76	2	40.5003
ETOH	P15	76	3	53.0002
ETOH	P15	76	4	44.5003
ETOH	P15	77	1	33.5002
ETOH	P15	77	2	36.5002
ETOH	P15	77	3	40.0002
ETOH	P15	77	4	49.5002
ETOH	P15	78	1	24.5003
ETOH	P15	78	2	29.5003
ETOH	P15	78	3	36.0003
ETOH	P15	78	4	47.0003
ETOH	P15	79	1	39.5003
ETOH	P15	79	2	47.5003
ETOH	P15	79	3	35.5003
ETOH	P15	79	4	97.0003
ETOH	P15	80	1	22.5003
ETOH	P15	80	2	38.5003
ETOH	P15	80	3	59.5003
ETOH	P15	80	4	50.5003
ETOH	P15	81	1	36.0002
ETOH	P15	81	2	31.0002
ETOH	P15	81	3	55.5003
ETOH	P15	81	4	45.0002
ETOH	P15	82	1	27.0003
ETOH	P15	82	2	38.5003
ETOH	P15	82	3	53.0003
ETOH	P15	82	4	40.0003
ETOH	P15	83	1	51.0003
ETOH	P15	83	2	57.5003
ETOH	P15	83	3	52.0003
ETOH	P15	83	4	52.5003
ETOH	P15	84	1	27.0003
ETOH	P15	84	2	43.5003
ETOH	P15	84	3	61.0003
ETOH	P15	84	4	48.0003
ETOH	P15	85	1	34.0003
ETOH	P15	85	2	47.5003
ETOH	P15	85	3	43.0002
ETOH	P15	85	4	50.5003
ETOH	P15	86	1
ETOH	P15	86	2
ETOH	P15	86	3	33.0003
ETOH	P15	86	4
ETOH	P15	87	1
ETOH	P15	87	2
ETOH	P15	87	3	51.0003
ETOH	P15	87	4
ETOH	P15	88	1	37.38
ETOH	P15	88	2	57.0002
ETOH	P15	88	3
ETOH	P15	88	4	58.0002
ETOH	P15	89	1	51.0003
ETOH	P15	89	2	52.5003
ETOH	P15	89	3
ETOH	P15	89	4	80.0003
ETOH	P15	90	1	30.0003
ETOH	P15	90	2	42.5003
ETOH	P15	90	3
ETOH	P15	90	4	54.0003
ETOH	P15	91	1
ETOH	P15	91	2
ETOH	P15	91	3
ETOH	P15	91	4
ETOH	P15	92	1	43.0003
ETOH	P15	92	2	44.5003
ETOH	P15	92	3
ETOH	P15	92	4	44.5003
ETOH	P21	23	1	21.9375
ETOH	P21	23	2	43.2875
ETOH	P21	23	3	34.325
ETOH	P21	23	4	82.575
ETOH	P21	24	1	12.5875
ETOH	P21	24	2	21.15
ETOH	P21	24	3	25.7
ETOH	P21	24	4	55.075
ETOH	P21	25	1	28.8875
ETOH	P21	25	2	29.795
ETOH	P21	25	3	9.6875
ETOH	P21	25	4	19.125
ETOH	P21	26	1	9.875
ETOH	P21	26	2	30.875
ETOH	P21	26	3	50.6375
ETOH	P21	26	4	36.175
ETOH	P21	27	1	24.075
ETOH	P21	27	2	23.125
ETOH	P21	27	3	61.075
ETOH	P21	27	4	73.275
ETOH	P21	28	1	14.0375
ETOH	P21	28	2	46.375
ETOH	P21	28	3	82.575
ETOH	P21	28	4	53.225
ETOH	P21	29	1	19.975
ETOH	P21	29	2	11.1
ETOH	P21	29	3	24.875
ETOH	P21	29	4	22
ETOH	P21	30	1	22.7875
ETOH	P21	30	2	56.825
ETOH	P21	30	3	82.575
ETOH	P21	30	4	30.15
ETOH	P21	31	1	16.1
ETOH	P21	31	2	59.9375
ETOH	P21	31	3	62.1875
ETOH	P21	31	4	23.1875
ETOH	P21	32	1	32.225
ETOH	P21	32	2	9.6875
ETOH	P21	32	3	62.275
ETOH	P21	32	4	62.375
ETOH	P21	33	1	22.4875
ETOH	P21	33	2	24.225
ETOH	P21	33	3	45.075
ETOH	P21	33	4	40.875
ETOH	P21	34	1	22.6375
ETOH	P21	34	2	36.9875
ETOH	P21	34	3	29.5375
ETOH	P21	34	4	46.475
ETOH	P21	71	1	23.0003
ETOH	P21	71	2	35.5003
ETOH	P21	71	3	48.0003
ETOH	P21	71	4	47.5003
ETOH	P21	72	1	42.0003
ETOH	P21	72	2	57.0003
ETOH	P21	72	3	33.5003
ETOH	P21	72	4	53.0003
ETOH	P21	73	1
ETOH	P21	73	2
ETOH	P21	73	3	36.0628
ETOH	P21	73	4
ETOH	P21	74	1
ETOH	P21	74	2
ETOH	P21	74	3	31.5003
ETOH	P21	74	4
ETOH	P21	75	1	42.5003
ETOH	P21	75	2	26.5003
ETOH	P21	75	3	54.0003
ETOH	P21	75	4	43.5003
ETOH	P21	76	1	35.0003
ETOH	P21	76	2	27.0003
ETOH	P21	76	3	33.5003
ETOH	P21	76	4	40.0003
ETOH	P21	77	1	22.0003
ETOH	P21	77	2	52.0003
ETOH	P21	77	3	48.5003
ETOH	P21	77	4	38.5003
ETOH	P21	78	1	32.5003
ETOH	P21	78	2	26.0003
ETOH	P21	78	3	69.0003
ETOH	P21	78	4	27.5003
ETOH	P21	79	1	22.5003
ETOH	P21	79	2	25.5003
ETOH	P21	79	3	29.5003
ETOH	P21	79	4	50.0003
ETOH	P21	80	1	27.0003
ETOH	P21	80	2	27.5003
ETOH	P21	80	3	24.5003
ETOH	P21	80	4	52.0003
ETOH	P21	81	1	26.0003
ETOH	P21	81	2	26.0003
ETOH	P21	81	3	27.5003
ETOH	P21	81	4	33.5003
ETOH	P21	82	1	31.0003
ETOH	P21	82	2	22.0003
ETOH	P21	82	3	32.0003
ETOH	P21	82	4	34.0003
ETOH	P21	83	1	26.0003
ETOH	P21	83	2	34.5003
ETOH	P21	83	3	40.5003
ETOH	P21	83	4	33.5003
ETOH	P21	84	1	27.0003
ETOH	P21	84	2	48.5003
ETOH	P21	84	3	25.0003
ETOH	P21	84	4	34.5003
ETOH	P21	85	1	28.0003
ETOH	P21	85	2	29.5003
ETOH	P21	85	3	47.0003
ETOH	P21	85	4	33.0003
ETOH	P21	86	1
ETOH	P21	86	2
ETOH	P21	86	3	41.0003
ETOH	P21	86	4
ETOH	P21	87	1
ETOH	P21	87	2
ETOH	P21	87	3	32.5003
ETOH	P21	87	4
ETOH	P21	88	1	22.5003
ETOH	P21	88	2	22.5003
ETOH	P21	88	3
ETOH	P21	88	4	31.0003
ETOH	P21	89	1	31.0003
ETOH	P21	89	2	31.5003
ETOH	P21	89	3
ETOH	P21	89	4	38.0003
ETOH	P21	90	1	22.5003
ETOH	P21	90	2	29.5003
ETOH	P21	90	3
ETOH	P21	90	4	35.5003
ETOH	P21	91	1
ETOH	P21	91	2
ETOH	P21	91	3
ETOH	P21	91	4
ETOH	P21	92	1	30.0003
ETOH	P21	92	2	38.5003
ETOH	P21	92	3
ETOH	P21	92	4	56.0003
