# Supplementary material for: Impaired arousal in rat pups with prenatal alcohol exposure is modulated by GABAergic mechanisms
Source: Physiol Rep. 2015 Jun 9;3(6):e12424. doi: 10.14814/phy2.12424 (PMC4510626; doi:10.14814/phy2.12424)
Supplement: Supplementary file 3 [file phy20003-e12424-sd3.xls]

## Sheet: neurotransmitter concentration
					Neurotransmitter concentration measured by HPLC at P5, P15 and P21. PF and CHOW are combined as one CONTROL group.
pup#	Group	Age	GABA	GLY	SEROTONIN	5HIAA
ETOH 11 P5	ETOH	P5	19.3564	39.8842	7.03798	13.2744
ETOH 10 P5	ETOH	P5	18.7663	44.0639	7.17277	16.8751
ETOH 3 P5	ETOH	P5	8.82915	13.5101	1.74636	4.73309
ETOH 7 P5	ETOH	P5	31.0752	64.478	11.6251	23.4788
ETOH 12 P5	ETOH	P5	30.123	71.064	10.3139	17.1339
ETOH 4 P5	ETOH	P5	28.2135	56.8905	9.25351	23.6363
PF8 P5	CONTROL	P5	21.615	47.6869	5.05583	7.99933
PF2 P5	CONTROL	P5	26.4214	46.415	9.90247	22.8473
PF5 P5	CONTROL	P5	16.4816	36.2075	6.22271	21.5972
PF6 P5	CONTROL	P5	27.7756	53.2651	11.8596	59.5549
PF7 P5	CONTROL	P5	30.9344	59.8994	10.5551	19.3194
PF10 P5	CONTROL	P5	15.3789	35.7716	5.27767	10.2274
CHOW 6 P5	CONTROL	P5	19.0571	41.3	8.9993	28.6822
CHOW 13 P5	CONTROL	P5	20.8459	41.4455	8.05411	18.132
CHOW 5 P5	CONTROL	P5	21.2397	46.487	5.0603	7.51499
CHOW 9 P5	CONTROL	P5	31.0898	74.2421	8.02064	17.5875
CHOW 14 P5	CONTROL	P5	22.3586	49.7675	9.69636	17.4741
CHOW 4 P5	CONTROL	P5	29.7862	44.018	8.15442	13.5455
ETOH 8 P15	ETOH	P15	19.9035	42.4196	11.4666	22.9688
ETOH 10 P15	ETOH	P15	18.0726	39.9711	9.35489	18.198
ETOH 12 P15	ETOH	P15	20.9108	55.4604	11.7333	17.2392
ETOH 5 P15	ETOH	P15	29.4904	59.0979	18.8779	38.0929
ETOH 9 P15	ETOH	P15	25.7777	62.221	13.3572	22.9889
ETOH 6 P15	ETOH	P15	27.9209	57.2393	12.8773	26.4908
PF3 P15	CONTROL	P15	21.7283	49.0158	11.8819	22.1301
PF8 P15	CONTROL	P15	16.6592	40.0568	9.12485	18.2902
PF10 P15	CONTROL	P15	26.4409	54.8589	14.9517	32.1324
PF7 P15	CONTROL	P15	24.6576	57.6195	14.6933	31.7851
PF9 P15	CONTROL	P15	38.0345	89.561	21.0624	31.8993
PF4 P15	CONTROL	P15	20.3304	41.1998	11.6196	24.504
CHOW 6 P15	CONTROL	P15	23.7257	49.9397	12.2143	24.9115
CHOW12 P15	CONTROL	P15	27.7384	74.8421	17.253	28.474
CHOW 1 P15	CONTROL	P15	21.031	48.5206	11.3952	23.017
CHOW 9 P15	CONTROL	P15	22.2632	49.8881	32.3068	30.0755
CHOW 5 P15	CONTROL	P15	36.2176	70.1211	17.4397	32.3899
CHOW 10 P15	CONTROL	P15	18.3259	44.8069	10.2938	17.3227
ETOH 8 P21	ETOH	P21	18.8139	38.3907	10.5086	13.6842
ETOH 5 P21	ETOH	P21	24.3893	57.3956	12.7502	22.1169
ETOH 12 P21	ETOH	P21	22.8699	64.7707	13.8623	14.8735
ETOH 9 P21	ETOH	P21	28.7923	74.8898	16.8481	31.9671
ETOH 1 P21	ETOH	P21	26.3586	63.0605	14.3366	22.1498
ETOH 11 P21	ETOH	P21	44.3715	110.357	21.9016	30.286
PF9 P21	CONTROL	P21	17.5306	50.4396	12.5344	14.5884
PF2 P21	CONTROL	P21	23.3963	52.0888	12.0978	20.7102
PF3 P21	CONTROL	P21	19.6843	46.1222	11.755	17.6377
PF10 P21	CONTROL	P21	23.0512	68.0668	15.5176	27.1605
PF8 P21	CONTROL	P21	20.4088	55.7604	11.9124	21.1677
PF1 P21	CONTROL	P21	22.2481	62.0433	14.4823	20.9288
CHOW 10 P21	CONTROL	P21	21.7454	63.3132	13.7501	18.932
CHOW 13 P21	CONTROL	P21	19.6656	54.9734	14.9628	21.5438
CHOW5 P21	CONTROL	P21	22.2728	49.1718	11.8903	20.1183
CHOW 4 P21	CONTROL	P21	16.8556	40.1019	11.7509	19.0945
CHOW 3 P21	CONTROL	P21	16.441	39.5899	9.49271	14.416
CHOW 1 P21	CONTROL	P21	20.1681	57.288	14.5264	20.4048
