# Supplementary material for: Impaired arousal in rat pups with prenatal alcohol exposure is modulated by GABAergic mechanisms
Source: Physiol Rep. 2015 Jun 9;3(6):e12424. doi: 10.14814/phy2.12424 (PMC4510626; doi:10.14814/phy2.12424)
Supplement: Supplementary file 4 [file phy20003-e12424-sd4.xls]

## Sheet: pharmacology arousal data
		Arousal data measured in P15 and P21 CONTROL and ETOH pups during 4 trials of hypoxia after injection with either aCSF, gabazine or NIP.
Group	Age	Drug	Pup #	Trial	Arousal latency (s)
CONTROL	P15	ACSF	1	1	55.5
CONTROL	P15	ACSF	1	2	51.8375
CONTROL	P15	ACSF	1	3	73.875
CONTROL	P15	ACSF	1	4	76.425
CONTROL	P15	ACSF	2	1	6
CONTROL	P15	ACSF	2	2	22.5375
CONTROL	P15	ACSF	2	3	20.825
CONTROL	P15	ACSF	2	4	34.375
CONTROL	P15	ACSF	3	1	55.5
CONTROL	P15	ACSF	3	2	68.4875
CONTROL	P15	ACSF	3	3	73.875
CONTROL	P15	ACSF	3	4	76.425
CONTROL	P15	ACSF	4	1	18.5375
CONTROL	P15	ACSF	4	2	57.825
CONTROL	P15	ACSF	4	3	73.875
CONTROL	P15	ACSF	4	4	51.325
CONTROL	P15	ACSF	5	1	44.4375
CONTROL	P15	ACSF	5	2	69.7875
CONTROL	P15	ACSF	5	3	47.775
CONTROL	P15	ACSF	5	4	67.575
CONTROL	P15	ACSF	101	1	55.5
CONTROL	P15	ACSF	101	2	22.5375
CONTROL	P15	ACSF	101	3	37.75
CONTROL	P15	ACSF	101	4	22.5375
CONTROL	P15	ACSF	102	1	38.0875
CONTROL	P15	ACSF	102	2	22.5375
CONTROL	P15	ACSF	102	3	20.825
CONTROL	P15	ACSF	102	4	32.2875
CONTROL	P15	ACSF	31	1	26.7875
CONTROL	P15	ACSF	31	2	37.475
CONTROL	P15	ACSF	31	3	53.025
CONTROL	P15	ACSF	31	4	60.425
CONTROL	P15	ACSF	32	1	13.2375
CONTROL	P15	ACSF	32	2	36.1875
CONTROL	P15	ACSF	32	3	41.0375
CONTROL	P15	ACSF	32	4	73.6375
CONTROL	P15	ACSF	33	1	34.175
CONTROL	P15	ACSF	33	2	76.3
CONTROL	P15	ACSF	33	3	84.8
CONTROL	P15	ACSF	33	4	79.5875
CONTROL	P15	ACSF	34	1	11.325
CONTROL	P15	ACSF	34	2	25.8875
CONTROL	P15	ACSF	34	3	24.175
CONTROL	P15	ACSF	34	4	32.7
CONTROL	P15	ACSF	35	1	19.4
CONTROL	P15	ACSF	35	2	30.225
CONTROL	P15	ACSF	35	3	24.175
CONTROL	P15	ACSF	35	4	32.7
CONTROL	P15	ACSF	36	1	47.2375
CONTROL	P15	ACSF	36	2	76.3
CONTROL	P15	ACSF	36	3	84.8
CONTROL	P15	ACSF	36	4	44.175
CONTROL	P15	ACSF	37	1	14.2875
CONTROL	P15	ACSF	37	2	36.6625
CONTROL	P15	ACSF	37	3	60.2875
CONTROL	P15	ACSF	37	4	79.5875
CONTROL	P15	gabazine	6	1	13.8375
CONTROL	P15	gabazine	6	2	47.9
CONTROL	P15	gabazine	6	3	32.8875
CONTROL	P15	gabazine	6	4	56.4375
CONTROL	P15	gabazine	7	1	10.2875
CONTROL	P15	gabazine	7	2	66.6375
CONTROL	P15	gabazine	7	3	71.9375
CONTROL	P15	gabazine	7	4	53.4375
CONTROL	P15	gabazine	8	1	28.9125
CONTROL	P15	gabazine	8	2	23.4125
CONTROL	P15	gabazine	8	3	26.5125
CONTROL	P15	gabazine	8	4	20.8125
CONTROL	P15	gabazine	9	1	6
CONTROL	P15	gabazine	9	2	22.5375
CONTROL	P15	gabazine	9	3	33.85
CONTROL	P15	gabazine	9	4	27.25
CONTROL	P15	gabazine	10	1	6
CONTROL	P15	gabazine	10	2	52.4875
CONTROL	P15	gabazine	10	3	62.6375
CONTROL	P15	gabazine	10	4	20.0875
CONTROL	P15	gabazine	38	1	11.325
CONTROL	P15	gabazine	38	2	46.25
CONTROL	P15	gabazine	38	3	32.2125
CONTROL	P15	gabazine	38	4	32.7
CONTROL	P15	gabazine	39	1	47.8375
CONTROL	P15	gabazine	39	2	76.3
CONTROL	P15	gabazine	39	3	84.8
CONTROL	P15	gabazine	39	4	79.5875
CONTROL	P15	gabazine	40	1	27.8375
CONTROL	P15	gabazine	40	2	41.7375
CONTROL	P15	gabazine	40	3	42.6875
CONTROL	P15	gabazine	40	4	32.7
CONTROL	P15	gabazine	41	1	33.525
CONTROL	P15	gabazine	41	2	76.3
CONTROL	P15	gabazine	41	3	24.175
CONTROL	P15	gabazine	41	4	79.5875
CONTROL	P15	gabazine	42	1	47.8375
CONTROL	P15	gabazine	42	2	76.3
CONTROL	P15	gabazine	42	3	84.8
CONTROL	P15	gabazine	42	4	79.5875
CONTROL	P15	gabazine	43	1	47.8375
CONTROL	P15	gabazine	43	2	51.525
CONTROL	P15	gabazine	43	3	84.8
CONTROL	P15	gabazine	43	4	32.7
CONTROL	P15	gabazine	103	1	13.1375
CONTROL	P15	gabazine	103	2	33.725
CONTROL	P15	gabazine	103	3	36.7875
CONTROL	P15	gabazine	103	4	40.25
CONTROL	P15	gabazine	104	1	27.8375
CONTROL	P15	gabazine	104	2	28.075
CONTROL	P15	gabazine	104	3	29.9375
CONTROL	P15	gabazine	104	4	21.7875
CONTROL	P15	gabazine	126	1	12.3
CONTROL	P15	gabazine	126	2	30.225
CONTROL	P15	gabazine	126	3	35.85
CONTROL	P15	gabazine	126	4	32.7
CONTROL	P15	NIP	11	1	33.175
CONTROL	P15	NIP	11	2	42.725
CONTROL	P15	NIP	11	3	67.8875
CONTROL	P15	NIP	11	4	59.5875
CONTROL	P15	NIP	12	1	55.5
CONTROL	P15	NIP	12	2	74.675
CONTROL	P15	NIP	12	3	20.825
CONTROL	P15	NIP	12	4	44.775
CONTROL	P15	NIP	13	1	14.1375
CONTROL	P15	NIP	13	2	36.8375
CONTROL	P15	NIP	13	3	61.4375
CONTROL	P15	NIP	13	4	75.0375
CONTROL	P15	NIP	14	1	55.5
CONTROL	P15	NIP	14	2	41.7875
CONTROL	P15	NIP	14	3	58.5875
CONTROL	P15	NIP	14	4	63.5875
CONTROL	P15	NIP	15	1	11.875
CONTROL	P15	NIP	15	2	22.5375
CONTROL	P15	NIP	15	3	31.3875
CONTROL	P15	NIP	15	4	20.0875
CONTROL	P15	NIP	16	1	27.075
CONTROL	P15	NIP	16	2	34.275
CONTROL	P15	NIP	16	3	73.875
CONTROL	P15	NIP	16	4	73.925
CONTROL	P15	NIP	44	1	25.0375
CONTROL	P15	NIP	44	2	48.7875
CONTROL	P15	NIP	44	3	27.7875
CONTROL	P15	NIP	44	4	49.4375
CONTROL	P15	NIP	45	1	12.5625
CONTROL	P15	NIP	45	2	25.8875
CONTROL	P15	NIP	45	3	36.1
CONTROL	P15	NIP	45	4	32.7
CONTROL	P15	NIP	46	1	21.25
CONTROL	P15	NIP	46	2	25.8875
CONTROL	P15	NIP	46	3	29.75
CONTROL	P15	NIP	46	4	32.7
CONTROL	P15	NIP	47	1	47.8375
CONTROL	P15	NIP	47	2	45.1
CONTROL	P15	NIP	47	3	84.8
CONTROL	P15	NIP	47	4	79.5875
CONTROL	P15	NIP	48	1	12.4125
CONTROL	P15	NIP	48	2	76.3
CONTROL	P15	NIP	48	3	57.7375
CONTROL	P15	NIP	48	4	35.3375
CONTROL	P15	NIP	49	1	31.775
CONTROL	P15	NIP	49	2	76.3
CONTROL	P15	NIP	49	3	53.6875
CONTROL	P15	NIP	49	4	69.7375
CONTROL	P15	NIP	50	1	11.325
CONTROL	P15	NIP	50	2	25.8875
CONTROL	P15	NIP	50	3	24.175
CONTROL	P15	NIP	50	4	47.2
CONTROL	P15	NIP	51	1	47.5875
CONTROL	P15	NIP	51	2	25.8875
CONTROL	P15	NIP	51	3	44.4625
CONTROL	P15	NIP	51	4	32.7
CONTROL	P15	NIP	52	1	38.475
CONTROL	P15	NIP	52	2	27.3875
CONTROL	P15	NIP	52	3	44.625
CONTROL	P15	NIP	52	4	47.6875
CONTROL	P15	NIP	105	1	21.7125
CONTROL	P15	NIP	105	2	30.3375
CONTROL	P15	NIP	105	3	34.8125
CONTROL	P15	NIP	105	4	43.5875
ETOH	P15	ACSF	17	1	16.9375
ETOH	P15	ACSF	17	2	22.8375
ETOH	P15	ACSF	17	3	18.1375
ETOH	P15	ACSF	17	4	28.875
ETOH	P15	ACSF	18	1	23.975
ETOH	P15	ACSF	18	2	20.825
ETOH	P15	ACSF	18	3	18.1375
ETOH	P15	ACSF	18	4	32.3375
ETOH	P15	ACSF	19	1	56.325
ETOH	P15	ACSF	19	2	54.3375
ETOH	P15	ACSF	19	3	81.825
ETOH	P15	ACSF	19	4	62.375
ETOH	P15	ACSF	20	1	49.4875
ETOH	P15	ACSF	20	2	44.4
ETOH	P15	ACSF	20	3	18.1375
ETOH	P15	ACSF	20	4	28.875
ETOH	P15	ACSF	21	1	39.4375
ETOH	P15	ACSF	21	2	20.825
ETOH	P15	ACSF	21	3	22.575
ETOH	P15	ACSF	21	4	33.725
ETOH	P15	ACSF	22	1	28.675
ETOH	P15	ACSF	22	2	48.275
ETOH	P15	ACSF	22	3	57.775
ETOH	P15	ACSF	22	4	84.7
ETOH	P15	gabazine	23	1	18.475
ETOH	P15	gabazine	23	2	20.825
ETOH	P15	gabazine	23	3	72.2875
ETOH	P15	gabazine	23	4	50.2875
ETOH	P15	gabazine	24	1	16.9375
ETOH	P15	gabazine	24	2	22.375
ETOH	P15	gabazine	24	3	18.1375
ETOH	P15	gabazine	24	4	46.825
ETOH	P15	gabazine	25	1	19.875
ETOH	P15	gabazine	25	2	61.075
ETOH	P15	gabazine	25	3	42.525
ETOH	P15	gabazine	25	4	70.275
ETOH	P15	gabazine	115	1	56.325
ETOH	P15	gabazine	115	2	76.2375
ETOH	P15	gabazine	115	3	60.1875
ETOH	P15	gabazine	115	4	30.3375
ETOH	P15	gabazine	116	1	33.275
ETOH	P15	gabazine	116	2	20.825
ETOH	P15	gabazine	116	3	28.175
ETOH	P15	gabazine	116	4	34.425
ETOH	P15	gabazine	117	1	51.1375
ETOH	P15	gabazine	117	2	45.6625
ETOH	P15	gabazine	117	3	60.9375
ETOH	P15	gabazine	117	4	45.5125
ETOH	P15	gabazine	118	1	23.2625
ETOH	P15	gabazine	118	2	32.1
ETOH	P15	gabazine	118	3	35.0375
ETOH	P15	gabazine	118	4	28.875
ETOH	P15	gabazine	119	1	16.9375
ETOH	P15	gabazine	119	2	24.6875
ETOH	P15	gabazine	119	3	23.5875
ETOH	P15	gabazine	119	4	34.15
ETOH	P15	NIP	26	1	42.2375
ETOH	P15	NIP	26	2	76.2375
ETOH	P15	NIP	26	3	81.825
ETOH	P15	NIP	26	4	77.5875
ETOH	P15	NIP	27	1	33.875
ETOH	P15	NIP	27	2	20.825
ETOH	P15	NIP	27	3	27.775
ETOH	P15	NIP	27	4	28.875
ETOH	P15	NIP	28	1	16.9375
ETOH	P15	NIP	28	2	20.825
ETOH	P15	NIP	28	3	22.4375
ETOH	P15	NIP	28	4	36.8875
ETOH	P15	NIP	29	1	16.9375
ETOH	P15	NIP	29	2	22.5875
ETOH	P15	NIP	29	3	18.1375
ETOH	P15	NIP	29	4	28.875
ETOH	P15	NIP	30	1	25.2875
ETOH	P15	NIP	30	2	20.825
ETOH	P15	NIP	30	3	40.0375
ETOH	P15	NIP	30	4	55.7375
ETOH	P15	NIP	125	1	16.938
ETOH	P15	NIP	125	2	64.03
ETOH	P15	NIP	125	3	81.825
ETOH	P15	NIP	125	4	87.938
CONTROL	P21	ACSF	53	1	22.9875
CONTROL	P21	ACSF	53	2	74.675
CONTROL	P21	ACSF	53	3	73.875
CONTROL	P21	ACSF	53	4	61.5
CONTROL	P21	ACSF	54	1	12.825
CONTROL	P21	ACSF	54	2	74.675
CONTROL	P21	ACSF	54	3	20.825
CONTROL	P21	ACSF	54	4	34.825
CONTROL	P21	ACSF	55	1	27.6875
CONTROL	P21	ACSF	55	2	50.3375
CONTROL	P21	ACSF	55	3	35.2375
CONTROL	P21	ACSF	55	4	21.025
CONTROL	P21	ACSF	56	1	23.675
CONTROL	P21	ACSF	56	2	74.675
CONTROL	P21	ACSF	56	3	25.575
CONTROL	P21	ACSF	56	4	20.0875
CONTROL	P21	ACSF	57	1	12.4375
CONTROL	P21	ACSF	57	2	22.775
CONTROL	P21	ACSF	57	3	44.375
CONTROL	P21	ACSF	57	4	20.0875
CONTROL	P21	ACSF	77	1	23.775
CONTROL	P21	ACSF	77	2	40.975
CONTROL	P21	ACSF	77	3	24.175
CONTROL	P21	ACSF	77	4	32.825
CONTROL	P21	ACSF	78	1	11.325
CONTROL	P21	ACSF	78	2	37.95
CONTROL	P21	ACSF	78	3	47.25
CONTROL	P21	ACSF	78	4	44.175
CONTROL	P21	ACSF	79	1	39.1
CONTROL	P21	ACSF	79	2	76.3
CONTROL	P21	ACSF	79	3	24.175
CONTROL	P21	ACSF	79	4	70.8
CONTROL	P21	ACSF	80	1	26.0375
CONTROL	P21	ACSF	80	2	26.625
CONTROL	P21	ACSF	80	3	43.475
CONTROL	P21	ACSF	80	4	32.7
CONTROL	P21	ACSF	81	1	31.3375
CONTROL	P21	ACSF	81	2	70.525
CONTROL	P21	ACSF	81	3	59.575
CONTROL	P21	ACSF	81	4	79.5875
CONTROL	P21	ACSF	106	1	32.5
CONTROL	P21	ACSF	106	2	54.425
CONTROL	P21	ACSF	106	3	62.875
CONTROL	P21	ACSF	106	4	41.625
CONTROL	P21	ACSF	127	1	11.325
CONTROL	P21	ACSF	127	2	34.3
CONTROL	P21	ACSF	127	3	40.89
CONTROL	P21	ACSF	127	4	40.26
CONTROL	P21	gabazine	58	1	55.5
CONTROL	P21	gabazine	58	2	74.675
CONTROL	P21	gabazine	58	3	50.2875
CONTROL	P21	gabazine	58	4	20.0875
CONTROL	P21	gabazine	59	1	29.9375
CONTROL	P21	gabazine	59	2	44.2375
CONTROL	P21	gabazine	59	3	73.875
CONTROL	P21	gabazine	59	4	76.425
CONTROL	P21	gabazine	82	1	11.3875
CONTROL	P21	gabazine	82	2	33.725
CONTROL	P21	gabazine	82	3	41.75
CONTROL	P21	gabazine	82	4	71.775
CONTROL	P21	gabazine	83	1	15.85
CONTROL	P21	gabazine	83	2	27.6375
CONTROL	P21	gabazine	83	3	24.175
CONTROL	P21	gabazine	83	4	77.425
CONTROL	P21	gabazine	84	1	11.325
CONTROL	P21	gabazine	84	2	48.025
CONTROL	P21	gabazine	84	3	68.675
CONTROL	P21	gabazine	84	4	69.1
CONTROL	P21	gabazine	107	1	19.8375
CONTROL	P21	gabazine	107	2	48.0375
CONTROL	P21	gabazine	107	3	20.825
CONTROL	P21	gabazine	107	4	28.0375
CONTROL	P21	gabazine	108	1	16.3875
CONTROL	P21	gabazine	108	2	22.5375
CONTROL	P21	gabazine	108	3	20.825
CONTROL	P21	gabazine	108	4	20.0875
CONTROL	P21	gabazine	109	1	27.1875
CONTROL	P21	gabazine	109	2	46.2125
CONTROL	P21	gabazine	109	3	41.7375
CONTROL	P21	gabazine	109	4	20.0875
CONTROL	P21	gabazine	110	1	8.2125
CONTROL	P21	gabazine	110	2	47.175
CONTROL	P21	gabazine	110	3	20.825
CONTROL	P21	gabazine	110	4	48.3625
CONTROL	P21	gabazine	111	1	33.4
CONTROL	P21	gabazine	111	2	44.075
CONTROL	P21	gabazine	111	3	21.65
CONTROL	P21	gabazine	111	4	76.425
CONTROL	P21	gabazine	129	1	47.838
CONTROL	P21	gabazine	129	2	58.99
CONTROL	P21	gabazine	129	3	69.59
CONTROL	P21	gabazine	129	4	34.3
CONTROL	P21	gabazine	130	1	47.838
CONTROL	P21	gabazine	130	2	32.18
CONTROL	P21	gabazine	130	3	24.175
CONTROL	P21	gabazine	130	4	51.45
CONTROL	P21	NIP	60	1	30.025
CONTROL	P21	NIP	60	2	69.125
CONTROL	P21	NIP	60	3	55.425
CONTROL	P21	NIP	60	4	76.425
CONTROL	P21	NIP	61	1	24.675
CONTROL	P21	NIP	61	2	74.675
CONTROL	P21	NIP	61	3	73.875
CONTROL	P21	NIP	61	4	76.425
CONTROL	P21	NIP	62	1	55.5
CONTROL	P21	NIP	62	2	49.4
CONTROL	P21	NIP	62	3	71.55
CONTROL	P21	NIP	62	4	40.25
CONTROL	P21	NIP	85	1	47.8375
CONTROL	P21	NIP	85	2	32.9375
CONTROL	P21	NIP	85	3	24.175
CONTROL	P21	NIP	85	4	79.5875
CONTROL	P21	NIP	86	1	11.325
CONTROL	P21	NIP	86	2	25.8875
CONTROL	P21	NIP	86	3	51.2875
CONTROL	P21	NIP	86	4	62.3375
CONTROL	P21	NIP	87	1	12.4125
CONTROL	P21	NIP	87	2	76.3
CONTROL	P21	NIP	87	3	57.7375
CONTROL	P21	NIP	87	4	35.3375
CONTROL	P21	NIP	88	1	11.325
CONTROL	P21	NIP	88	2	76.175
CONTROL	P21	NIP	88	3	81.125
CONTROL	P21	NIP	88	4	61.7875
CONTROL	P21	NIP	89	1	47.8375
CONTROL	P21	NIP	89	2	69.7
CONTROL	P21	NIP	89	3	72.2875
CONTROL	P21	NIP	89	4	44.55
CONTROL	P21	NIP	112	1	12.8575
CONTROL	P21	NIP	112	2	36.1875
CONTROL	P21	NIP	112	3	54.5375
CONTROL	P21	NIP	112	4	54.8375
CONTROL	P21	NIP	113	1	33.1
CONTROL	P21	NIP	113	2	41.0625
CONTROL	P21	NIP	113	3	54.3125
CONTROL	P21	NIP	113	4	32.1375
CONTROL	P21	NIP	114	1	27.1875
CONTROL	P21	NIP	114	2	66.6875
CONTROL	P21	NIP	114	3	73.875
CONTROL	P21	NIP	114	4	31.7375
CONTROL	P21	NIP	128	1	12.14
CONTROL	P21	NIP	128	2	25.887
CONTROL	P21	NIP	128	3	24.5
CONTROL	P21	NIP	128	4	32.7
ETOH	P21	ACSF	63	1	16.9375
ETOH	P21	ACSF	63	2	76.2375
ETOH	P21	ACSF	63	3	79.325
ETOH	P21	ACSF	63	4	87.9375
ETOH	P21	ACSF	64	1	35.475
ETOH	P21	ACSF	64	2	36.8875
ETOH	P21	ACSF	64	3	49.7875
ETOH	P21	ACSF	64	4	87.225
ETOH	P21	ACSF	65	1	28.0875
ETOH	P21	ACSF	65	2	28.8375
ETOH	P21	ACSF	65	3	53.9375
ETOH	P21	ACSF	65	4	62.0875
ETOH	P21	ACSF	66	1	56.325
ETOH	P21	ACSF	66	2	73.225
ETOH	P21	ACSF	66	3	81.825
ETOH	P21	ACSF	66	4	80.85
ETOH	P21	ACSF	120	1	56.325
ETOH	P21	ACSF	120	2	50.7875
ETOH	P21	ACSF	120	3	18.1375
ETOH	P21	ACSF	120	4	62.6375
ETOH	P21	ACSF	121	1	22.15
ETOH	P21	ACSF	121	2	61.625
ETOH	P21	ACSF	121	3	18.1375
ETOH	P21	ACSF	121	4	28.875
ETOH	P21	ACSF	122	1	24.975
ETOH	P21	ACSF	122	2	20.825
ETOH	P21	ACSF	122	3	18.1375
ETOH	P21	ACSF	122	4	73.2
ETOH	P21	gabazine	67	1	41.545
ETOH	P21	gabazine	67	2	71.125
ETOH	P21	gabazine	67	3	39.925
ETOH	P21	gabazine	67	4	28.875
ETOH	P21	gabazine	68	1	16.9375
ETOH	P21	gabazine	68	2	41.625
ETOH	P21	gabazine	68	3	81.825
ETOH	P21	gabazine	68	4	87.9375
ETOH	P21	gabazine	69	1	16.9375
ETOH	P21	gabazine	69	2	44.075
ETOH	P21	gabazine	69	3	18.1375
ETOH	P21	gabazine	69	4	87.9375
ETOH	P21	gabazine	70	1	33.075
ETOH	P21	gabazine	70	2	76.2375
ETOH	P21	gabazine	70	3	28.825
ETOH	P21	gabazine	70	4	87.9375
ETOH	P21	gabazine	71	1	46.375
ETOH	P21	gabazine	71	2	76.2375
ETOH	P21	gabazine	71	3	18.1375
ETOH	P21	gabazine	71	4	68.975
ETOH	P21	gabazine	123	1	28.875
ETOH	P21	gabazine	123	2	62.375
ETOH	P21	gabazine	123	3	62.475
ETOH	P21	gabazine	123	4	58.425
ETOH	P21	NIP	72	1	37.875
ETOH	P21	NIP	72	2	44.225
ETOH	P21	NIP	72	3	67.475
ETOH	P21	NIP	72	4	36.175
ETOH	P21	NIP	73	1	56.325
ETOH	P21	NIP	73	2	35.4875
ETOH	P21	NIP	73	3	81.825
ETOH	P21	NIP	73	4	87.9375
ETOH	P21	NIP	74	1	56.325
ETOH	P21	NIP	74	2	76.2375
ETOH	P21	NIP	74	3	18.1375
ETOH	P21	NIP	74	4	44.075
ETOH	P21	NIP	75	1	35.2375
ETOH	P21	NIP	75	2	44.6875
ETOH	P21	NIP	75	3	62.9875
ETOH	P21	NIP	75	4	87.9375
ETOH	P21	NIP	76	1	56.325
ETOH	P21	NIP	76	2	54.675
ETOH	P21	NIP	76	3	81.825
ETOH	P21	NIP	76	4	58.775
ETOH	P21	NIP	124	1	26.1375
ETOH	P21	NIP	124	2	76.2375
ETOH	P21	NIP	124	3	59.8375
ETOH	P21	NIP	124	4	57.5875
